# Supplementary material for: Sagittal Alignment Correction and the Extent of Intervertebral Distraction as Factors Associated with Postoperative Radiculitis Following Anterior Lumbar Interbody Fusion
Source: J Clin Med. 2026 Jun 17;15(12):4707. doi: 10.3390/jcm15124707 (PMC13302206; doi:10.3390/jcm15124707)
Supplement: Supplementary file 1 [file jcm-15-04707-s001.zip]

Archive with 1 entries (1 files):
- jcm-4282052-supplementary.pdf
